# Supplementary material for: Engineering of DNA Structures Attached to Magnetic Particles for Effective Trans- and Cis-Cleavage in Cas12-Based Biosensors
Source: Int J Mol Sci. 2023 Feb 24;24(5):4484. doi: 10.3390/ijms24054484 (PMC10003267; doi:10.3390/ijms24054484)
Supplement: Supplementary file 1 [file ijms-24-04484-s001.zip]

Archive with 1 entries (1 files):
- ijms-2154104-supplementary.pdf
